# Supplementary material for: Effects of Probiotic and Dietary Fiber Supplementation on Metabolic Syndrome-Related Features, Mood, and Sleep in Adults with Obesity
Source: Nutrients. 2026 Jun 9;18(12):1851. doi: 10.3390/nu18121851 (PMC13306066; doi:10.3390/nu18121851)
Supplement: Supplementary file 1 [file nutrients-18-01851-s001.zip]

Archive with 1 entries (1 files):
- nutrients-4283386-supplementary.pdf
